# Supplementary material for: Evolving Landscape of Paediatric Pneumococcal Meningitis in Argentina (2013–2023)
Source: Microorganisms. 2025 Jun 3;13(6):1301. doi: 10.3390/microorganisms13061301 (PMC12195527; doi:10.3390/microorganisms13061301)
Supplement: Supplementary file 1 [file microorganisms-13-01301-s001.zip]

Archive with 1 entries (1 files):
- microorganisms-3417564-supplementary.pdf
